# Supplementary material for: Targeted metabolomics of organic and amino acids in giraffe milk during mid- to late-lactation
Source: Metabolomics. 2026 May 16;22(3):76. doi: 10.1007/s11306-026-02455-z (PMC13179917; doi:10.1007/s11306-026-02455-z)
Supplement: Supplementary file 2 — Supplementary Material 2 (Linear regression plots of the measured metabolites are given in the supplementary information.) [file 11306_2026_2455_MOESM2_ESM.xlsx]

## Sheet: Organic acids
Giraffe names	Lactation months	Glyceric acid	Lactate	Pyruvic acid	Citric acid	Methylcitric acid Peak 1	Methylcitric acid Peak 2	Cis-Aconitic acid	Trans-Aconitic acid	Isocitric acid	2-Ketoglutaric acid	Succinic acid	Fumaric acid	Malic acid	Malonic acid	Orotic acid	Uracil	2,3-Pyridinecarboxylic acid	2-Hydroxyglutaric	Pyroglutamic acid	Propionylglycine	3-Hydroxybutyric acid	2-Hydroxybutyric acid	3-Hydroxyisobutyric acid	Tricarballylic acid	3-Hydroxy-3-Methylglutaric acid	4-Pyridoxic acid	2-Hydroxy-3-Methylbutyric acid	3-Hydroxyhippuric acid	3-Methyl-2-Oxovaleric acid	4-Hydroxyphenyllactic acid	4-Methyl-2-Oxovaleric acid	4-Hydroxybenzoic acid	Hippuric acid	2-Hydroxyisocaproic acid	Hexanoylglycine	Suberic acid	3-Phenyllactic acid	Sebacic acid
Marietjie 9.4	9.4	0.501091	67.6831	6.2951	7130.98	2.29485	4.53549	177.664	6.65046	43.3555	61.4947	136.888	3.86209	766.991	0.728271	121.892	38.2277	0.0211224	605.767	22.1121	0.550966	6.4398	0.296745	0.272255	0.0232883	5.14823	18.2214	0.309533	117.798	0.102766	0.0402606	0.2568	0.7856	55.2073	0.0262141	0.262473	0.813929	0.0240305	0.735659
Andri 9.4	9.4	0.249903	27.731	2.45295	7109.21	4.0251	6.89712	155.413	3.34888	46.0012	57.7637	140.582	3.79767	591.753	0.641034	93.3395	4.16894	0.0603806	247.329	56.2396	0.625109	10.1985	2.35232	0.453665	0.0270592	1.61728	22.0461	0.41073	49.9911	0.272413	0.0667747	0.434785	0.553856	97.2375	0.0642289	0.372577	0.743075	0.0068068	0.652289
Marietjie 9.6	9.4	0.372253	127.648	2.41327	6179.55	3.27552	3.97562	133.223	57.0591	52.9772	31.6307	467.312	0.0897402	96.59	1.8813	89.3011	85.1532	0.0051521	395.15	48.718	0.679479	8.82208	0.879761	0.347085	2.54681	1.94884	20.7402	2.55325	102.019	2.12653	1.12437	10.6865	1.96978	27.2707	17.1387	0.346173	0.925096	9.32936	0.815583
Ayanda 9.4	9.4	1.07182	151.137	2.17257	6581.79	3.85508	5.97581	70.0545	165.5	56.2474	27.1445	343.131	3.32011	61.6956	1.18201	82.0709	173.191	0.0889808	246.553	9.03153	0.881292	5.4117	0.807275	0.469259	0.0185185	1.81762	24.7977	0.779394	101.223	0.971782	0.173692	3.43198	1.8635	51.9174	1.40574	0.350638	0.966587	1.07671	0.688178
Katherine 8.9	9.4	0.682474	115.852	1.92334	6751.29	3.136	5.33342	212.029	17.3931	65.4557	49.1894	432.381	0.0457308	79.5934	0.6467	48.4202	165.464	0.0381764	207.501	82.8847	0.361279	5.73182	0.533262	0.156147	0.0193311	1.17027	19.2387	2.90371	63.6463	0.301782	1.36444	1.88487	0.744907	44.7186	14.3242	0.337761	0.77341	4.62713	0.775896
Tiffany 9.6	9.4	0.526424	192.738	9.1907	8066.45	2.96997	4.78503	256.399	8.36791	62.6768	64.0974	142.97	2.23647	549.39	0.560696	120.168	46.5958	0.0994868	399.478	25.398	0.997438	8.61424	0.542513	0.520828	1.98985	0.774143	19.6629	0.397491	89.3302	0.0658277	0.168226	0.506236	0.479385	56.1197	0.0637611	0.292754	0.944145	0.014291	0.682034
Andri 9.2	9.4	0.316589	26.1785	11.1342	6048.43	3.30435	5.92997	101.728	6.42778	44.9811	59.8332	102.956	1.03446	276.062	0.700989	81.1799	169.977	0.0401988	165.267	20.9469	0.74374	6.94113	0.513261	0.27046	0.0175899	1.42308	15.8467	0.302532	33.3122	0.416241	0.0734899	0.997499	0.516322	85.786	0.581415	0.296731	0.966844	0.0805767	0.693789
Tiffany 9.4	9.4	0.387853	96.1669	8.01166	7721.09	1.66016	3.50283	208.153	11.0768	58.8831	40.448	133.676	1.13381	335.614	0.970225	76.8738	37.9663	0.0580595	298.983	53.8837	0.942998	4.09998	0.337166	0.363908	0.0135264	0.874771	18.722	0.180534	70.5832	0.126211	0.12226	0.598336	0.497266	29.2837	0.34555	0.294828	0.880555	0.0764933	0.625007
Tiffany 9.2	9.4	0.444407	94.9576	5.01665	7853.7	2.71234	5.53465	226.304	5.53071	58.4946	60.5998	131.336	2.49041	594.584	0.537287	87.6528	18.0957	0.0264037	387.98	41.9537	1.35158	5.46361	0.182089	0.352394	0.0058819	1.14547	18.1899	0.0554692	94.6864	0.200157	0.0477382	0.133037	0.358203	52.3931	0.0645406	0.324605	0.72506	0.00710225	0.606517
Katherine 9.4	9.4	0.509365	129.251	3.64986	6555.08	2.38714	4.96484	186.021	37.3219	65.1297	52.4816	313.138	0.124075	89.9709	0.554728	57.4839	97.6136	0.176058	218.38	52.1176	0.498631	5.98847	1.25383	0.324134	0.0296155	1.19912	19.9347	0.630271	50.3223	0.624702	0.451632	2.13689	1.00101	33.0966	3.21891	0.309721	0.890413	0.543281	0.695774
Ayanda 8.9	9.4	0.664796	170.343	3.27686	7527.14	3.42432	5.7596	246.645	19.6266	58.9188	52.4739	176.836	2.76913	664.773	0.489944	69.6559	107.944	0.110445	438.999	47.5001	0.998221	10.1895	1.13883	0.441786	0.014581	1.73576	22.8796	2.77945	92.0687	0.16995	0.51892	0.993372	0.631541	58.6079	16.2792	0.312506	0.966254	2.19913	0.966247
Andri 11.7	12.1	0.364611	31.3024	1.00239	5859.56	1.6117	3.30005	83.4556	2.01137	34.3349	42.617	124.836	2.42355	460.21	0.784679	65.123	0.377777	0.0474548	192.279	83.0282	0.229802	5.0431	1.20958	0.132488	0.00688551	1.4186	27.0795	0.0859747	16.8889	0.13929	0.0388291	0.202822	0.401062	74.5749	0.0675069	0.356868	0.777851	0.0355463	0.63066
Katherine 12	12.1	0.414837	66.9929	1.80641	6698.99	4.00915	7.44655	175.833	4.478	52.7464	72.2026	160.198	1.65591	442.585	0.500252	59.1219	0.822778	0.0293935	239.082	159.896	0.155307	5.51321	0.323434	0.222002	0.0264751	1.04705	21.6155	0.128578	82.8418	0.0119267	0.060175	0.330996	0.518773	77.5704	0.0515685	0.285503	0.828693	0.037138	0.699071
Marietjie 11.7	12.1	0.972183	76.428	1.28412	8279.52	4.16383	6.53282	154.81	13.0354	63.6323	50.9875	113.775	3.42044	632.478	0.673823	58.5746	0.658992	0.0828714	867.069	41.1935	1.79171	66.6242	2.04676	1.23205	0.752294	3.44643	5.3646	0.920379	153.445	1.74184	0.0249879	2.17175	0.536291	56.304	0.0510659	0.289574	0.879333	0.0475234	0.842464
Marietjie 12.2	12.1	0.938074	627.13	3.65025	1783.38	0.619471	1.27685	25.1885	0.907157	11.2917	0.930028	140.26	2.22935	447.525	1.82515	58.5915	80.3226	5.96636	21.1123	3191.48	1.88016	36.4987	295.815	2.68746	0.0270097	0.930596	31.1269	1.63872	47.6561	7.70631	5.18804	10.1452	4.9353	83.0467	0.661782	0.256565	1.32093	5.51748	1.69568
Katherine 15.1	15.1	0.542954	785.814	1.71062	1725.79	1.02883	1.56366	20.6132	1.77179	12.3058	1.2613	122.468	1.36021	285.459	4.3402	13.0352	6.34451	5.18351	8.78541	877.874	3.15956	75.0056	80.5956	4.71761	0.0232903	0.668282	21.4613	0.893834	22.0028	7.33789	1.00687	8.77241	1.06203	47.9471	0.626431	0.312236	1.43708	0.453806	1.48111
Ayanda 15.1	15.1	0.378905	630.178	2.84986	1492.1	0.259165	1.10131	15.3091	2.67003	12.4305	2.99001	73.5493	0.656495	227.123	3.39184	12.3624	7.84083	4.88436	7.78859	862.977	1.54218	88.158	65.6184	4.67585	0.228372	0.390704	20.1197	1.74963	19.7112	12.4267	1.10758	14.8968	0.946846	74.3632	0.389871	0.272334	1.30492	0.358384	1.90401
Marietjie 15.1	15.1	0.888146	754.826	10.5503	1758.21	0.468692	1.08663	32.4297	0.872682	11.9562	1.13391	134.553	1.93802	372.035	3.7353	16.9354	21.6455	3.24857	16.0469	2244.89	2.10231	125.333	207.248	2.49599	0.00418657	0.821516	25.975	2.17251	38.257	11.9538	1.21077	15.8844	1.18254	75.0006	0.768144	0.259542	1.30836	0.274467	2.33301

## Sheet: Amino acids
Giraffe names	Lactation months	Ethanolamine	Phosphoethanolamine	B-Alanine	Tryptophan	Phenylalanine	Tyrosine	Acetyltyrosine	Isoleucine	Allo-isoleucine	Leucine	Valine	B-aminoisobutyric acid	2-aminobutyric acid	Alanine	Threonine	Proline	Sarcosine	Glutamic acid	Glycine	Serine	4-hydroxyproline	Asparagine	Glutamine	Homocitrulline	Histidine	1-methylhistidine	3-methylhistidine	Lysine	Saccharopine	Hydroxylysine	2-aminoadipic acid	Pipecolic acid	Carnosine	Anserine	Arginine	Ornithine	Citrulline	Argininosuccinic acid	Methionine	Homocystine	Cystathionine	Cystine	Cysteinesulfate	Taurine	Total GSSG
Andri 9.2	9.4	58.317	315.267	3.264	3.556	19.202	12.604	0.344	12.562	0.474	38.218	37.35	0.419	0.979	36.883	11.549	13.079	0.347	80.027	57.511	25.431	1.239	0	59.723	0.541	5.955	1.285	1.117	17.787	0.261	0	0.201	0.482	0.998	0.182	2.472	26.161	4.991	0.227	9.44	0.368	0.302	0	0.465	138.531	0.95051
Andri 9.4	9.4	6.67	187.972	2.832	3.282	5.393	9.049	0.334	12.871	0.448	16.993	58.654	0.505	1.198	28.838	9.473	25.391	0.291	86.123	49.373	17.822	1.056	0	60.962	0.544	3.851	0.866	1	20.06	0.291	0	0.202	0.416	0.717	0.171	10.332	14.19	2.728	0.836	2.548	0.34	0.339	0	0.703	115.169	0.473656
Ayanda 8.9	9.4	15.465	461.972	2.481	9.715	78.82	22.057	0.323	26.483	0.464	111.221	131.19	0.281	0.811	63.796	17.536	78.657	1.294	103.218	38.245	29.572	1.593	0	62.33	0.545	18.914	0.438	0.904	34.535	0.246	0	0.233	0.401	0.717	0.079	5.816	20.524	1.749	0.079	18.334	0.36	0.358	0	0.642	82.355	0.435707
Ayanda 9.4	9.4	93.353	308.53	1.977	4.061	18.874	9.811	0.426	7.844	0.457	34.864	36.888	0.263	0.628	50.982	11.743	14.412	0.628	75.399	44.45	22.827	1.238	0	60.007	0.543	7.609	1.149	0.803	0.068	0.251	0	0.216	0.371	0.173	0.034	5.285	9.383	1.001	0.092	2.804	0.472	0.307	0	0.595	68.48	1.32605
Katherine 8.9	9.4	21.003	348.463	2.508	10.355	78.173	25.284	0.322	25.496	0.481	130.128	121.341	0.337	5.421	86.02	18.472	70.155	0.582	152.803	134.568	26.784	2.261	0.952	67.606	0.548	21.346	1.953	1.613	88.697	0.264	0	0.272	0.362	0.275	0.056	4.56	27.084	1.357	0.028	27.153	0.392	0.302	0	0.542	72.081	0.580412
Katherine 9.4	9.4	11.44	357.089	2.184	9.57	31.589	42.612	0.269	35.393	0.47	139.293	159.978	0.356	1.305	94.99	12.644	41.222	0.723	210.228	98.682	21.413	2.367	0	60.68	0.543	9.045	2.679	1.733	16.281	0.23	0	0.207	0.384	0.216	0.061	10.163	5.908	0.193	0	3.974	0.404	0.28	0	0.656	67.292	0.701651
Marietjie 9.4	9.4	12.606	222.22	3.152	2.838	3.742	6.199	0.32	6.551	0.448	10.612	28.582	0.342	0.974	51.769	10.223	12.933	0.646	90.91	74.554	20.69	2.029	0	59.738	0.552	4.091	1.399	1.049	29.728	0.262	0	0.201	0.28	2.295	0.372	3.242	14.166	5.514	0.934	1.658	0.382	0.375	0	0.507	72.49	0.555009
Marietjie 9.6	9.4	19.329	306.669	1.976	12.068	75.42	22.85	0.451	18.34	0.456	124.921	96.552	0.361	1.364	75.19	26.228	40.743	0.607	193.862	55.457	69.055	1.337	0	60.275	0.553	30.255	1.432	0.882	47.651	0.254	0	0.225	0.353	0.711	0.198	1.172	17.485	0.626	0.171	25.094	0.351	0.312	0	0.633	61.017	1.41204
Tiffany 9.2	9.4	13.915	330.404	2.709	4.105	4.628	6.943	0.273	8.205	0.465	13.2	33.422	0.369	1.115	60.475	13.153	18.488	0.956	143.407	152.711	32.67	1.159	0.341	63.259	0.547	6.114	1.311	1.251	5.511	0.236	0	0.222	0.478	0.471	0.05	11.709	14.3	1.211	0.333	0.737	0.373	0.334	0	0.534	71.206	0.291647
Tiffany 9.4	9.4	10.596	332.223	2.467	3.286	6.292	11.292	0.214	8.19	0.455	16.529	37.945	0.294	1.175	91.518	11.563	17.787	1.009	116.751	147.701	17.744	1.76	0.132	64.767	0.543	5.193	1.476	1.178	9.416	0.233	0	0.217	0.541	0.404	0.034	9.672	9.472	0.799	0.217	0.84	0.349	0.292	0	0.544	51.107	0.444824
Tiffany 9.6	9.4	26.116	338.693	3.482	4.054	7.345	13.076	0.339	15.022	0.47	26.559	57.556	0.299	1.58	126.664	17.286	27.326	1.139	275.055	183.284	35.159	2.21	0	60.089	0.563	7.635	2.533	1.563	26.348	0.237	0	0.324	0.84	1.014	0.231	6.601	17.824	4.412	0.212	1.127	0.392	0.386	0.215	0.616	83.154	0.530237
Andri 11.7	12	4.292	196.285	2.566	2.717	4.733	5.699	0.284	8.079	0.45	12.788	39.297	0.539	1.381	31.041	9.243	18.906	0.403	90.836	43.656	19.761	1.257	0.671	66.213	0.546	4.716	1.431	1.223	18.336	0.29	0	0.262	0.651	0.488	0.129	10.854	11.737	0.52	0.606	1.546	0.396	0.374	0	0.51	56.857	0.474563
Katherine 12	12	10.312	226.013	2.914	4.353	6.785	11.063	0.282	10.332	0.472	20.156	44.953	0.404	1.549	92.879	16.739	21.401	0.572	248.894	124.715	33.25	2.689	4.713	73.512	0.547	8.576	2.874	1.839	44.556	0.246	0	0.304	0.439	0.297	0.037	15.299	19.096	1.364	0.36	0.957	0.39	0.355	0	0.703	63.11	0.407687
Marietjie 11.7	12	7.406	84.374	1.142	3.573	25.387	11.557	0.369	25.9	0.451	44.758	70.7	0.254	0.404	19.108	11.82	47.577	0.3	41.456	21.655	29.496	0.52	2.776	60.343	0.543	6.635	0	0.306	92.502	0.349	0	0.138	0.161	1.395	0.573	28.25	0.994	0	1.422	5.713	0.397	0.305	0	0.767	17.349	0.58978
Marietjie 12.2	12	145.515	45.017	4.608	127.731	479.721	517.49	0.489	803.491	1.179	1462.46	1595.74	0.294	22.696	877.218	438.465	2591.93	0.674	1587.23	885.241	814.335	4.05	38.51	315.889	0.566	320.58	1.294	1.911	1035.44	0.649	0.325	0.971	2.051	7.204	0.716	267.505	62.739	9.988	3.935	244.208	0.361	0.409	9.902	0.766	192.237	0.753875
Ayanda 15.1	15.1	27.754	66.861	11.616	54.341	189.094	266.447	0.378	242.736	7.291	481.25	664.495	0.355	19.632	729.608	174.724	820.284	1.569	669.583	564.947	302.409	15.941	4.408	79.619	0.592	143.481	14.868	8.882	433.766	0.538	0.326	0.449	0.988	6.376	1.108	107.224	112.635	10.541	0.462	77.438	0.39	0.587	7.037	0.646	141.728	0.753357
Katherine 15.1	15.1	23.998	58.68	9.394	52.128	183.424	228.759	0.155	269.36	2.284	540.33	796.458	0.385	13.663	610.922	163.776	747.428	1.356	700.247	552.769	266.486	11.595	11.527	86.299	0.606	136.773	14.257	7.092	408.462	0.622	0.358	0.387	0.782	4.338	0.693	128.692	56.681	9.814	1.14	81.319	0.447	0.643	8.079	0.964	185.07	0.716851
Marietjie 15.1	15.1	76.318	80.447	7.984	122.525	390.521	444.272	0.423	603.684	2.312	1316.92	1277.51	0.299	68.802	801.98	256.626	1650.69	0.979	1345.36	711.239	545.389	3.545	23.414	214.516	0.559	268.86	0.956	1.359	678.436	0.524	0	0.667	0.261	8.58	0.737	209.389	60.054	3.896	2.091	239.71	0.39	0.348	17.562	0.976	210.589	0.809624
